# Supplementary material for: Integrated transcriptomic and metabolomic analyses reveal the molecular mechanism of flower color differentiation in Orychophragmus violaceus
Source: Front Plant Sci. 2025 Feb 14;16:1509120. doi: 10.3389/fpls.2025.1509120 (PMC11868260; doi:10.3389/fpls.2025.1509120)
Supplement: Supplementary Figure 1 — Correlation analysis of transcription factor expression. The red nodes represent transcription factors, the blue nodes represent structural genes, the red line represents a positive correlation, the blue line represents a negative correlation, the solid line represents the correlation between transcription factors and structural genes, and the dashed line represents the correlation between structural genes. [file DataSheet1.zip › Supporting document (Revision)/Supplementary_Table S1.xlsx]

## Sheet:  Supplementary table 1
Table S1. qPCR Primer Sequence Table
Gene Name (ID)		Sequence (5′–3′)
OvPAL(OV04G010010)	Forward	GTCTACACATACGCAGACGA
	Reverse	GCGTGATCAACGATAACCTG
OvC4H(OV04G017570)	Forward	ATGAAAACAAGTGGAACGCTA
	Reverse	GTCAGTGTAATCCCTTCCGTA
Ov4CL(OV06G042800)	Forward	AATCACCACTCTATAGCGGAT
	Reverse	TCTTCTTCGCTGATGTCGTT
OvCHS(OV02G008010)	Forward	GCCATAGGAACAGCCAACCC
	Reverse	GCCGTTTCCGTATCATCGACT
OvCHI(OV05G041690)	Forward	AATCTTCACTTCCAAACCCC
	Reverse	AAGTAAACTCCAATCGCTGT
OvF3H(OV05G039760)	Forward	ATTCTGGCCTACGAATCCAC
	Reverse	TCACGCCGTAAACCTAACCC
OvF3'H(OV05G039390)	Forward	ACGGCTACACAAAAGATTCGAC
	Reverse	AATCAGTCCCCTTAAGCGAGA
OvF3'5'H(OV02G033500)	Forward	AGCTTCGACGCAAAGAAATCCG
	Reverse	TCTCCGACATTAACCGCCGAT
OvDFR(OV10G025540)	Forward	CACTTGGACGACTTATGCAAT
	Reverse	TTTGCCGAAGAAATTCCGAGA
OvANS(OV03G032130)	Forward	TTCGTCCAAAAGAAGAGCTTG
	Reverse	TCTATGCACTTCTCACGGAT
OvUFGT(OV05G031570)	Forward	AATACCACATGGGTTGCGTTC
	Reverse	TGTCTCCTCCATACGCCCAA
Ov3MaT1(OV09G013200)	Forward	TAACCGCACATCATGCC
	Reverse	ATCGTACGGTAAAGCATC
OvMT(OV08G037770)	Forward	CGACCAAACAAGTAGTCCA
	Reverse	CGTAAACCCCAAAAGCGTTG
OvActin7(OV05G038310)	Forward	AAAACTTGCTTATGTCGCTCT
	Reverse	AATCTTTCAGCTCCAATGGTG
