# Supplementary material for: Integrated transcriptomic and metabolomic analyses reveal the molecular mechanism of flower color differentiation in Orychophragmus violaceus
Source: Front Plant Sci. 2025 Feb 14;16:1509120. doi: 10.3389/fpls.2025.1509120 (PMC11868260; doi:10.3389/fpls.2025.1509120)
Supplement: Supplementary Figure 1 — Correlation analysis of transcription factor expression. The red nodes represent transcription factors, the blue nodes represent structural genes, the red line represents a positive correlation, the blue line represents a negative correlation, the solid line represents the correlation between transcription factors and structural genes, and the dashed line represents the correlation between structural genes. [file DataSheet1.zip › Supporting document (Revision)/Supplementary_Table S2.xlsx]

## Sheet: Sheet1
Table S3. The transcription factors associated with the anthocyanin synthesis pathway of Arabidopsis were significantly different in OvP vs OvW group
Gene_id	Gene name	FC(a/c)	Log2FC(a/c)	Pvalue	Padjust	Significant	Regulate	OvP_1	OvP_2	OvP_3	OvW_1	OvW_2	OvW_3
OV09G037310	MYB	9.45	3.24024	8.41e-99	7.3e-96	yes	up	142.81	125.3	128.26	13.19	12.62	9.88
OV04G028180	MYB	2.635	1.39776	4.24e-34	4.54e-32	yes	up	521.68	513.95	556.89	183.88	180.95	144.06
OV12G027200	MYB	3.065	1.61609	1.34e-31	1.22e-29	yes	up	69.74	68.36	83.42	22.68	16.68	21.57
OVunG018780	MYB	2.853	1.51244	2.81e-23	1.55e-21	yes	up	44.38	50.15	55	12.73	16.96	14.32
OV03G009960	MYB	0.208	-2.26444	1.15e-19	4.74e-18	yes	down	1.85	0.99	0.77	3.52	3.51	3.22
OV01G016820	MYB	0.451	-1.14931	1.25e-18	4.74e-17	yes	down	23.45	24.36	23.67	41.19	48.56	43.65
OV09G013780	MYB	0.438	-1.19261	1.04e-17	3.68e-16	yes	down	13.97	13.82	13.66	26.7	27.08	25.71
OV07G011300	MYB	0.31	-1.69039	1.15e-14	3.1e-13	yes	down	4.55	3.54	3.88	9.95	11.75	12.24
OV12G010370	MYB	2.064	1.04557	5.09e-13	1.16e-11	yes	up	39.86	36.26	36.39	12.78	17.73	14.8
OV10G004650	MYB	0.368	-1.4438	6.35e-12	1.27e-10	yes	down	4.67	4.11	4.31	9.37	9.86	10.73
OV11G000770	MYB	0.219	-2.18993	9.63e-12	1.88e-10	yes	down	1.31	1.27	0.95	4.6	4.83	4.09
OV01G046060	MYB	0.129	-2.9514	2.09e-10	3.47e-09	yes	down	0.52	0.49	0.37	3.08	2.23	3.77
OV07G029670	MYB	28.294	4.82242	2.91e-07	2.9e-06	yes	up	45.27	46.87	48.9	0	2.26	2.05
OV05G041860	MYB	0.342	-1.54695	4.24e-07	4.09e-06	yes	down	1.44	1.73	2.29	4.69	4.42	7.01
OV09G005920	MYB	2.287	1.19346	3.06e-06	2.48e-05	yes	up	6.32	5.82	6.05	1.83	2.85	2.21
OV02G009380	MYB	0.439	-1.18623	4.35e-06	3.42e-05	yes	down	1.92	3.84	2.52	6.26	4.54	2.89
OV09G031930	MYB	0.361	-1.46909	6.15e-06	4.69e-05	yes	down	1.17	1.92	1.75	4.74	3.44	4.12
OV03G046500	MYB	2.183	1.12606	1.36e-05	9.63e-05	yes	up	9.11	9.49	9.29	3.95	2.21	4.68
OV07G012970	MYB	3.306	1.72508	0.000112507	0.000645739	yes	up	4.3	4.16	2.51	0.75	0.52	1.58
OV09G004980	MYB	2.213	1.14594	0.000236131	0.0012461	yes	up	5.07	5.02	5.25	1.34	2.67	1.77
OV11G023080	MYB	2.586	1.37063	0.00158078	0.00661552	yes	up	2.8	2.78	3	0.71	0.91	1.17
OV09G011190	MYB	32.081	5.00365	0.00215381	0.00866297	yes	up	0.4	0.54	0.22	0	0	0
OV12G040880	MYB	2.903	1.53746	0.00656318	0.022631	yes	up	1.79	1.82	1.55	0.24	0.88	0.35
OV02G016730	MYB	0.395	-1.34026	0.00657737	0.0226734	yes	down	0.37	1.57	1.69	2.01	3.42	2.3
OV03G030700	MYB	5.659	2.50048	0.0104601	0.0335841	yes	up	0.65	0.35	1.63	0.34	0	0.06
OV06G015400	MYB	0.04	-4.63824	0.0110113	0.0350494	yes	down	0	0	0	0.16	0.33	0.38
OV05G020350	MYB	0.04	-4.62925	0.0119054	0.0373877	yes	down	0	0	0	0.13	0.38	0.18
OV01G035600	MYB	3.24	1.69619	0.0142852	0.0435574	yes	up	1.04	1.44	0.65	0.34	0.2	0.28
OV02G027910	bHLH	9.581	3.26021	4.02e-246	2.39e-242	yes	up	119.4	123.78	125.48	10.6	9.95	11.94
OV10G005750	bHLH	5.587	2.48199	8.25e-40	1.13e-37	yes	up	12.52	10.91	12.71	1.97	1.9	3.5
OV12G036890	bHLH	0.451	-1.15035	3.7e-21	1.77e-19	yes	down	27.31	29.27	26.29	51.55	57.84	49.95
OV02G039290	bHLH	2.231	1.15741	4.66e-19	1.83e-17	yes	up	25.82	27.68	26.79	10.21	10.13	9.55
OV08G026330	bHLH	2.211	1.14485	5.79e-14	1.46e-12	yes	up	37.37	37.28	42.8	14.59	13.75	16.53
OV08G002340	bHLH	0.344	-1.53877	3.64e-11	6.67e-10	yes	down	3.63	3.11	4.18	10.72	11.09	7.32
OV08G003960	bHLH	8.113	3.02021	1.3e-06	1.14e-05	yes	up	0.95	1.41	0.78	0.06	0.15	0.11
OV03G018150	bHLH	0.465	-1.10536	1.24e-05	8.83e-05	yes	down	3.11	2.43	3.4	5.42	3.85	6.12
OV08G039830	bHLH	0.347	-1.52684	2.18e-05	0.000147898	yes	down	2.29	2.35	1.09	4.27	5.38	3.76
OV05G001830	bHLH	2.299	1.20082	7.3e-05	0.000438934	yes	up	3.95	3.31	4.95	1.52	2.1	2.25
OV11G027290	bHLH	2.205	1.14098	0.000846078	0.0038399	yes	up	1.66	1.29	1.86	0.62	0.58	0.54
OV08G030340	bHLH	0.356	-1.49182	0.00405717	0.0149772	yes	down	1.88	1.16	1.01	1.65	5.85	1.97
OV01G022460	bHLH	0.417	-1.26086	0.0129652	0.0402186	yes	down	0.79	0.44	0.44	1.07	1.22	1.11
OV05G000720	WD40	0.288	-1.79576	2.07e-08	2.53e-07	yes	down	6.32	9.64	6.6	10.04	8.74	4.58
OV02G022350	WD40	0.352	-1.50546	9.97e-05	0.00058013	yes	down	0.93	0.91	0.66	2.3	3.03	3.1
OV09G004480	WD40	0.423	-1.24232	0.000124755	0.000704893	yes	down	1.46	1.88	2.04	3.84	3.56	3.24
OV03G022970	WD40	0.485	-1.04379	0.00444546	0.0161739	yes	down	2.01	2.19	1.82	4.33	3.57	2.58
OVunG002320	WD40	5.199	2.37818	0.0139665	0.0427489	yes	up	0.15	0.25	0.25	0.02	0.06	0.02
OV09G046470	WRKY	7.679	2.94087	4.93e-40	6.91e-38	yes	up	20.48	18.47	21.25	2.41	1.26	3.48
OV11G008450	WRKY	5.662	2.50128	4e-32	3.82e-30	yes	up	9.33	10.29	9.97	1.87	1.31	1.74
OV04G009790	WRKY	3.253	1.70197	6.99e-31	6.14e-29	yes	up	18.86	20.49	20.06	4.95	5.59	5.1
OV11G007230	WRKY	3.505	1.80955	1.18e-28	9.1e-27	yes	up	16.85	15.17	19.68	3.64	4.48	4.41
OV04G008470	WRKY	2.953	1.56232	6.6e-26	4.34e-24	yes	up	22.11	24.45	23.71	4.15	5.74	7.03
OV03G041480	WRKY	2.858	1.51495	4.68e-15	1.33e-13	yes	up	30.91	26.62	32.96	7.35	12.03	7.64
OV02G031480	WRKY	2.835	1.50315	7.3e-13	1.64e-11	yes	up	12.52	12.96	14.06	4.99	4.12	3.21
OV10G000690	WRKY	0.338	-1.5658	9.3e-13	2.06e-11	yes	down	2.04	2.73	2.97	6.64	6.4	5.84
OV08G007140	WRKY	0.107	-3.22425	4e-08	4.68e-07	yes	down	0.07	0.15	0.04	0.81	0.81	0.47
OV06G028430	WRKY	0.403	-1.31252	1.4e-07	1.48e-06	yes	down	2.75	2.44	3.31	4.91	8.31	5.07
OV12G013450	WRKY	2.015	1.01095	6.98e-07	6.45e-06	yes	up	10.92	10.3	11.34	3.31	4.32	5.13
OV09G034590	WRKY	2.589	1.37264	7.76e-07	7.11e-06	yes	up	5.83	5.69	5.9	1.26	2.17	2.05
OV03G022650	WRKY	4.518	2.17571	4.63e-05	0.00029197	yes	up	2.53	1.31	0.99	0.24	0.35	0.21
OV01G046830	WRKY	21.609	4.43356	0.0138242	0.0424026	yes	up	0.63	1.12	1.11	0	0	0
OV12G026240	NAC	2.056	1.0396	5.27e-25	3.26e-23	yes	up	51.39	52.06	54.27	20.53	19.93	23.21
OV09G008120	NAC	2.105	1.07359	6.11e-25	3.75e-23	yes	up	42.86	42.84	44.91	17.05	16.37	18.48
OV09G013600	NAC	0.454	-1.13766	1.33e-22	7.02e-21	yes	down	32.26	31.66	35.87	64.08	58.7	56.78
OV06G044620	NAC	0.399	-1.32587	1e-19	4.15e-18	yes	down	10.88	8.43	9.01	18.8	20.11	18.19
OV01G033890	NAC	0.37	-1.43602	1.43e-19	5.86e-18	yes	down	6.65	6.01	5.85	13.9	13.49	13.72
OV07G029080	NAC	2.027	1.0191	1.05e-17	3.73e-16	yes	up	20.18	19.9	19.56	7.9	9.15	8.81
OV07G028840	NAC	0.357	-1.48712	2.85e-13	6.69e-12	yes	down	3.08	3.09	2.54	7.23	4.81	7.93
OV10G025120	NAC	0.272	-1.88042	0.000515791	0.00248384	yes	down	0.48	0.65	0.45	1.05	2.1	1.61
OV01G046520	NAC	0.458	-1.12625	0.000811383	0.00370228	yes	down	0.61	0.55	0.48	0.95	0.99	1.21
OV11G000110	NAC	0.171	-2.54622	0.00246895	0.00973997	yes	down	0.2	0.14	0.33	0.32	2.19	0.16
